# Supplementary material for: Parents’ Experience and Views of Vaccinating Their Child against Influenza at Primary School and at the General Practice
Source: Int J Environ Res Public Health. 2018 Mar 28;15(4):622. doi: 10.3390/ijerph15040622 (PMC5923664; doi:10.3390/ijerph15040622)
Supplement: Supplementary file 1 [file ijerph-15-00622-s001.zip]

Archive with 4 entries (4 files):
- Cover letter - flu attitudinal study v1 250116.doc
- Interview Topic guide for Parents and Guardians - flu attitudinal study v1 250116.docx
- Outreach form - flu attitudinal study v1 260116.doc
- Study Information Sheet - flu attitudinal study v1 250116.docx
